# Supplementary material for: Association between Intake of Fermented Dairy Product and Diet Quality, Health Beliefs in a Representative Sample of Polish Population
Source: Nutrients. 2022 Nov 25;14(23):5018. doi: 10.3390/nu14235018 (PMC9736614; doi:10.3390/nu14235018)
Supplement: Supplementary file 1 [file nutrients-14-05018-s001.zip]

Archive with 1 entries (1 files):
- nutrients-2004700-supplementary.pdf
